# Supplementary material for: Ultraviolet B Treatment of the Forearm Alters Supraspinal Nociceptive Processing
Source: Pain Res Manag. 2025 Jul 16;2025:6601529. doi: 10.1155/prm/6601529 (PMC12286694; doi:10.1155/prm/6601529)
Supplement: Supporting Information — Additional supporting information can be found online in the Supporting Information section. [file 6601529.f1.zip]

Archive with 10 entries (10 files):
- Table e.1.docx
- Table e.10.docx
- Table e.2.docx
- Table e.3.docx
- Table e.4.docx
- Table e.5.docx
- Table e.6.docx
- Table e.7.docx
- Table e.8.docx
- Table e.9.docx
